# Supplementary material for: Millimeter Wave Attenuation Due to Wind and Heavy Rain in a Tropical Region
Source: Sensors (Basel). 2023 Feb 24;23(5):2532. doi: 10.3390/s23052532 (PMC10007627; doi:10.3390/s23052532)
Supplement: Supplementary file 1 [file sensors-23-02532-s001.zip]

Archive with 1 entries (1 files):
- sensors-2131039-supplementary.pdf
